# Supplementary material for: Sensory Processing Patterns and Motor Proficiency in Youth Football Players: A Cross-Sectional Study
Source: Sports (Basel). 2026 Mar 17;14(3):118. doi: 10.3390/sports14030118 (PMC13029813; doi:10.3390/sports14030118)
Supplement: Supplementary file 1 [file sports-14-00118-s001.zip]

Archive with 1 entries (1 files):
- sports-4146370-supplementary.pdf
